# Supplementary material for: Regional variation in fire weather controls the reported occurrence of Scottish wildfires
Source: PeerJ. 2016 Nov 2;4:e2649. doi: 10.7717/peerj.2649 (PMC5101601; doi:10.7717/peerj.2649)
Supplement: Supplemental Information 3 [file peerj-04-2649-s003.r]

###################### Analysis of wildfire occurrence ######################


#G. Matt Davies 11/may/2015

library(rpart)
library(tree)
library(pROC)
library(ResourceSelection)

fires <- read.table(file.choose(), header=T)
fires$Mag.max <- as.factor(fires$Mag.max)
fires$season <- as.factor(ifelse(fires$Month=="Dec"|fires$Month=="Jan"|fires$Month=="Feb","win",
			ifelse(fires$Month=="Mar"|fires$Month=="Apr"|fires$Month=="May","spr",
			ifelse(fires$Month=="Jun"|fires$Month=="Jul"|fires$Month=="Aug","sum","aut"))))
fires$muirb <- as.factor(ifelse(fires$Month=="Oct"|fires$Month=="Nov"|fires$Month=="Dec"|
			fires$Month=="Jan"|fires$Month=="Feb"|fires$Month=="Mar"|fires$Month=="Apr","Y","N"))
fires$Date <- as.Date(fires$Date, format="%d-%m-%y")
fires$Yr <- as.factor(format(fires$Date, format="%Y"))
fires$Mo <- as.factor(format(fires$Date, format="%b"))
fires$Day <- as.numeric(format(fires$Date, format="%d"))

#Restrict to periods with adequate met data and lead-in times
fires <- fires[fires$Yr!="2002",]
beyond <- fires[fires$Yr=="2007"&fires$Month!="Jan"&fires$Month!="Feb",]
beyond$Remove <- ifelse(beyond$Month!="Mar","Y",ifelse(beyond$Day>15,"Y","N"))
beyond <- beyond[beyond$Remove=="Y",]
fires <- fires[!(row.names(fires) %in% row.names(beyond)), ]

#Separate out prescribed/experimental fires and wildfires
fires.p <- fires[fires$Region=="Prescribed",]
fires.w <- fires[fires$Region!="Prescribed",]

#Correlation analysis of FWI System codes/indices
cor(fires[,16:21]) # Strong correlations as one would expect. DC limited correlation with FFMC tho'

#par(mfrow=c(2,2))
#plot(fires.w$FFMC[fires.w$Region=="Grampian"], jitter(fires.w$Fire[fires.w$Region=="Grampian"], factor = 1, amount = NULL), col="red")
#plot(fires.w$FFMC[fires.w$Region=="Highlands"], jitter(fires.w$Fire[fires.w$Region=="Highlands"], factor = 1, amount = NULL), col="orange")
#plot(fires.w$FFMC[fires.w$Region=="Lothian"], jitter(fires.w$Fire[fires.w$Region=="Lothian"], factor = 1, amount = NULL), col="blue")
#plot(fires.w$FFMC[fires.w$Region=="Dumfries"], jitter(fires.w$Fire[fires.w$Region=="Dumfries"], factor = 1, amount = NULL), col="green")


################# HISTOGRAMS AND CONDITIONAL DENSITY #######################

par(mfrow=c(4,2), mar=c(4,4.5,1,1))

#Histogram of fires v FFMC with control distribution
hist(fires.w$FFMC[fires$Type=="F"], col="red", main=NULL, 
	xlab="Fine Fuel Moisture Code", cex.lab=1.25)
control.ffmc <- hist(fires.w$FFMC[fires$Type=="C"], plot=F, 
	breaks=c(0,5,10,15,20,25,30,35,40,45,50,55,60,65,70,75,80,85,90,95,100))
control.ffmc <- cbind(control.ffmc$mids, control.ffmc$counts)
x <- cbind(92.5,0) # This allows complete plotting of the polygon
control.ffmc <- rbind(control.ffmc,x)
points(control.ffmc[,1], control.ffmc[,2],type="l", lw=2) 
polygon(x=control.ffmc[,1], y=control.ffmc[,2], col=rgb(0,0,1, alpha=0.25))

## scatter plot with conditional density
#cdplot(Type~FFMC, data=fires.w, ylevels=2:1)
cdens.FFMC <- cdplot(Type~FFMC, data=fires.w, plot = FALSE)
plot(jitter(I(as.numeric(fires.w$Type) - 1), factor=1) ~ fires.w$FFMC,
	xlab = "Fine Fuel Moisture Code", 
	ylab = "Conditional probability", cex=0.5, 
	col=ifelse(fires.w$Type=="F","red","darkgrey"),axes=F, cex.lab=1.25)
axis(side=2, at=c(0,0.2,0.4,0.6,0.8,1))
axis(side=1)
box()
lines(8:91, 1 - cdens.FFMC[[1]](8:91), col = "black", lw=2)


#Histogram of fires v DMC with control distribution
hist(fires.w$DMC[fires$Type=="F"], col="red", main=NULL, 
	xlab="Duff Moisture Code", cex.lab=1.25, ylim=c(0,2600))
control.dmc <- hist(fires.w$DMC[fires$Type=="C"], plot=F,
	breaks=c(0,10,20,30,40,50,60,70,80,90,100))
control.dmc <- cbind(control.dmc$mids, control.dmc$counts)
y <- cbind(75,0) # This allows complete plotting of the polygon
z <- cbind(0,2573)
control.dmc <- rbind(z, control.dmc,y)
points(control.dmc[,1], control.dmc[,2],type="l", lw=2) 

#Fill polygon - have to do section at a time as distribution concave
####This needs correcting
#polygon(x=control.dmc[,1], y=control.dmc[,2], col=rgb(0,0,1, alpha=0.25))


polygon(x=c(0,5,15,0), y=c(2573,2573,0,0),col=rgb(0,0,1, alpha=0.25),border=F)
polygon(x=c(5,15,15), y=c(2573,723,0),col=rgb(0,0,1, alpha=0.25),border=F)
polygon(x=c(15,25,25,15), y=c(723,482,0,0),col=rgb(0,0,1, alpha=0.25),border=F)
polygon(x=c(25,35,35,25), y=c(482,295,0,0),col=rgb(0,0,1, alpha=0.25),border=F)
polygon(x=c(35,45,45,35), y=c(295,112,0,0),col=rgb(0,0,1, alpha=0.25),border=F)
polygon(x=c(45,55,55,45), y=c(112,34,0,0),col=rgb(0,0,1, alpha=0.25),border=F)
polygon(x=c(55,65,65,55), y=c(34,6,0,0),col=rgb(0,0,1, alpha=0.25),border=F)

## scatter plot with conditional density
#cdplot(Type~DMC, data=fires.w, ylevels=2:1)
cdens.DMC <- cdplot(Type~DMC, data=fires.w, plot = FALSE)
plot(jitter(I(as.numeric(fires.w$Type) - 1), factor=1) ~ fires.w$DMC,
	axes=F, xlab = "Duff Moisture Code ", 
	ylab = "Conditional probability", cex=0.5, 
	col=ifelse(fires.w$Type=="F","red","darkgrey"), cex.lab=1.25)
axis(side=2, at=c(0,0.2,0.4,0.6,0.8,1))
axis(side=1)
box()
lines(0:104, 1 - cdens.DMC[[1]](0:104), col = "black", lw=2)


## Initial Spread Index
hist(fires.w$ISI[fires$Type=="F"], col="red", main=NULL, 
	xlab="Initial Spread Index", cex.lab=1.25, ylim=c(0,2000))
control.isi <- hist(fires.w$ISI[fires$Type=="C"], plot=F,
			breaks=c(0,0.5,1,1.5,2,2.5,3,3.5,4,4.5,5,5.5,6))
control.isi <- cbind(control.isi$mids, control.isi$counts)
y <- cbind(0,1863)
x <- cbind(5.75,0) # This allows complete plotting of the polygon
control.isi <- rbind(y,control.isi,x)
points(control.isi[,1], control.isi[,2],type="l", lw=2) 
polygon(x=c(0,0,0.25,1.25,1.25), y=c(0,1863,1863,509,0), col=rgb(0,0,1, alpha=0.25), border=F)
polygon(x=c(1.25,1.25,1.75,2.25,2.25), y=c(0,509,416,170,0), col=rgb(0,0,1, alpha=0.25), border=F)
polygon(x=c(2.25,2.25,2.75,2.75), y=c(0,170,71,0), col=rgb(0,0,1, alpha=0.25), border=F)
polygon(x=c(2.75,2.75,3.25,3.75,4.25,4.25), y=c(0,71,33,7,7,0), col=rgb(0,0,1, alpha=0.25), border=F)
polygon(x=c(4.25,4.25,4.75,5.25,5.75), y=c(0,7,1,1,0), col=rgb(0,0,1, alpha=0.25), border=F)


## scatter plot with conditional density
#cdplot(Type~ISI, data=fires.w, ylevels=2:1)
cdens.ISI <- cdplot(Type~ISI, data=fires.w, plot = FALSE)
plot(jitter(I(as.numeric(fires.w$Type) - 1), factor=1) ~ fires.w$ISI,
	axes=F, xlab = "Initial Spread Index", xlim=c(0,6), 
	ylab = "Conditional probability", cex=0.5, 
	col=ifelse(fires.w$Type=="F","red","darkgrey"), cex.lab=1.25)
axis(side=2, at=c(0,0.2,0.4,0.6,0.8,1))
axis(side=1)
box()
lines(0:6, 1 - cdens.ISI[[1]](0:6), col = "black", lw=2)


## Fire Weather Index
hist(fires.w$FWI[fires$Type=="F"], col="red", main=NULL, 
	xlab="Fire Weather Index", cex.lab=1.25, ylim=c(0,3100), xlim=c(0,20))
control.fwi <- hist(fires.w$FWI[fires$Type=="C"], plot=F,breaks=c(0,1,2,3,4,5,6,7,8,9,10,11,12,13,14,15,16,17,18))
control.fwi <- cbind(control.fwi$mids, control.fwi$counts)
y <- cbind(0,3052)
x <- cbind(17.5,0) # This allows complete plotting of the polygon
control.fwi <- rbind(y,control.fwi,x)
points(control.fwi[,1], control.fwi[,2],type="l", lw=2) 
a <-cbind(0,0)
control.fwi <- rbind(a,control.fwi)
polygon(x=control.fwi[,1], y=control.fwi[,2], col=rgb(0,0,1, alpha=0.25), border=F)


## scatter plot with conditional density
#cdplot(Type~FWI, data=fires.w, ylevels=2:1)
cdens.FWI <- cdplot(Type~FWI, data=fires.w, plot = FALSE)
plot(jitter(I(as.numeric(fires.w$Type) - 1), factor=1) ~ fires.w$FWI,
	axes=F, xlab = "Fire Weather Index", xlim=c(0,19), 
	ylab = "Conditional probability", cex=0.5, 
	col=ifelse(fires.w$Type=="F","red","darkgrey"), cex.lab=1.25)
axis(side=2, at=c(0,0.2,0.4,0.6,0.8,1))
axis(side=1)
box()
lines(0:18.53, 1 - cdens.FWI[[1]](0:18.53), col = "black", lw=2)


################ CALCULATE MAHALANBOIS DISTANCES #################################
# As per Viegas et al. (1999) and Anderson et al. (2003)

#Md=[(X1-X2)/S]2
# Where Md = Mahalanbois distance
# X1 = Average index value on no fire day
# X2 = Average index value on fire day
# S = Standard deviation of X on all days

##FFMC
#Overall
Md.FFMC <- ((mean(fires.w$FFMC[fires.w$Fire==0])-mean(fires.w$FFMC[fires.w$Fire==1]))/sd(fires.w$FFMC))^2 #0.656

#By region
Md.FFMC.Dumf <- ((mean(fires.w$FFMC[fires.w$Fire==0&fires.w$Region=="Dumfries"])-mean(fires.w$FFMC[fires.w$Fire==1&fires.w$Region=="Dumfries"]))/sd(fires.w$FFMC[fires.w$Region=="Dumfries"]))^2 #0.758
Md.FFMC.Gramp <- ((mean(fires.w$FFMC[fires.w$Fire==0&fires.w$Region=="Grampian"])-mean(fires.w$FFMC[fires.w$Fire==1&fires.w$Region=="Grampian"]))/sd(fires.w$FFMC[fires.w$Region=="Grampian"]))^2 #0.673
Md.FFMC.High <- ((mean(fires.w$FFMC[fires.w$Fire==0&fires.w$Region=="Highlands"])-mean(fires.w$FFMC[fires.w$Fire==1&fires.w$Region=="Highlands"]))/sd(fires.w$FFMC[fires.w$Region=="Highlands"]))^2 #0.841
Md.FFMC.Loth <- ((mean(fires.w$FFMC[fires.w$Fire==0&fires.w$Region=="Lothian"])-mean(fires.w$FFMC[fires.w$Fire==1&fires.w$Region=="Lothian"]))/sd(fires.w$FFMC[fires.w$Region=="Lothian"]))^2 #0.392

#By season
Md.FFMC.spr <- ((mean(fires.w$FFMC[fires.w$Fire==0&fires.w$season=="spr"])-mean(fires.w$FFMC[fires.w$Fire==1&fires.w$season=="spr"]))/sd(fires.w$FFMC[fires.w$season=="spr"]))^2 #1.091
Md.FFMC.sum <- ((mean(fires.w$FFMC[fires.w$Fire==0&fires.w$season=="sum"])-mean(fires.w$FFMC[fires.w$Fire==1&fires.w$season=="sum"]))/sd(fires.w$FFMC[fires.w$season=="sum"]))^2 #0.354
Md.FFMC.aut <- ((mean(fires.w$FFMC[fires.w$Fire==0&fires.w$season=="aut"])-mean(fires.w$FFMC[fires.w$Fire==1&fires.w$season=="aut"]))/sd(fires.w$FFMC[fires.w$season=="aut"]))^2 #0.562
Md.FFMC.win <- ((mean(fires.w$FFMC[fires.w$Fire==0&fires.w$season=="win"])-mean(fires.w$FFMC[fires.w$Fire==1&fires.w$season=="win"]))/sd(fires.w$FFMC[fires.w$season=="win"]))^2 #0.613


##DMC
#Overall
Md.DMC <- ((mean(fires.w$DMC[fires.w$Fire==0])-mean(fires.w$DMC[fires.w$Fire==1]))/sd(fires.w$DMC))^2 #0.204

#By region
Md.DMC.Dumf <- ((mean(fires.w$DMC[fires.w$Fire==0&fires.w$Region=="Dumfries"])-mean(fires.w$DMC[fires.w$Fire==1&fires.w$Region=="Dumfries"]))/sd(fires.w$DMC[fires.w$Region=="Dumfries"]))^2 #0.758
Md.DMC.Gramp <- ((mean(fires.w$DMC[fires.w$Fire==0&fires.w$Region=="Grampian"])-mean(fires.w$DMC[fires.w$Fire==1&fires.w$Region=="Grampian"]))/sd(fires.w$DMC[fires.w$Region=="Grampian"]))^2 #0.520
Md.DMC.High <- ((mean(fires.w$DMC[fires.w$Fire==0&fires.w$Region=="Highlands"])-mean(fires.w$DMC[fires.w$Fire==1&fires.w$Region=="Highlands"]))/sd(fires.w$DMC[fires.w$Region=="Highlands"]))^2 #0.841
Md.DMC.Loth <- ((mean(fires.w$DMC[fires.w$Fire==0&fires.w$Region=="Lothian"])-mean(fires.w$DMC[fires.w$Fire==1&fires.w$Region=="Lothian"]))/sd(fires.w$DMC[fires.w$Region=="Lothian"]))^2 #0.392

#By season
Md.DMC.spr <- ((mean(fires.w$DMC[fires.w$Fire==0&fires.w$season=="spr"])-mean(fires.w$DMC[fires.w$Fire==1&fires.w$season=="spr"]))/sd(fires.w$DMC[fires.w$season=="spr"]))^2 #1.091
Md.DMC.sum <- ((mean(fires.w$DMC[fires.w$Fire==0&fires.w$season=="sum"])-mean(fires.w$DMC[fires.w$Fire==1&fires.w$season=="sum"]))/sd(fires.w$DMC[fires.w$season=="sum"]))^2 #0.354
Md.DMC.aut <- ((mean(fires.w$DMC[fires.w$Fire==0&fires.w$season=="aut"])-mean(fires.w$DMC[fires.w$Fire==1&fires.w$season=="aut"]))/sd(fires.w$DMC[fires.w$season=="aut"]))^2 #0.562
Md.DMC.win <- ((mean(fires.w$DMC[fires.w$Fire==0&fires.w$season=="win"])-mean(fires.w$DMC[fires.w$Fire==1&fires.w$season=="win"]))/sd(fires.w$DMC[fires.w$season=="win"]))^2 #0.613


##DC
Md.DC <- ((mean(fires.w$DC[fires.w$Fire==0])-mean(fires.w$DC[fires.w$Fire==1]))/sd(fires.w$DC))^2 #0.004

#By region
Md.DC.Dumf <- ((mean(fires.w$DC[fires.w$Fire==0&fires.w$Region=="Dumfries"])-mean(fires.w$DC[fires.w$Fire==1&fires.w$Region=="Dumfries"]))/sd(fires.w$DC[fires.w$Region=="Dumfries"]))^2 
Md.DC.Gramp <- ((mean(fires.w$DC[fires.w$Fire==0&fires.w$Region=="Grampian"])-mean(fires.w$DC[fires.w$Fire==1&fires.w$Region=="Grampian"]))/sd(fires.w$DC[fires.w$Region=="Grampian"]))^2
Md.DC.High <- ((mean(fires.w$DC[fires.w$Fire==0&fires.w$Region=="Highlands"])-mean(fires.w$DC[fires.w$Fire==1&fires.w$Region=="Highlands"]))/sd(fires.w$DC[fires.w$Region=="Highlands"]))^2 
Md.DC.Loth <- ((mean(fires.w$DC[fires.w$Fire==0&fires.w$Region=="Lothian"])-mean(fires.w$DC[fires.w$Fire==1&fires.w$Region=="Lothian"]))/sd(fires.w$DC[fires.w$Region=="Lothian"]))^2 

#By season
Md.DC.spr <- ((mean(fires.w$DC[fires.w$Fire==0&fires.w$season=="spr"])-mean(fires.w$DC[fires.w$Fire==1&fires.w$season=="spr"]))/sd(fires.w$DC[fires.w$season=="spr"]))^2 
Md.DC.sum <- ((mean(fires.w$DC[fires.w$Fire==0&fires.w$season=="sum"])-mean(fires.w$DC[fires.w$Fire==1&fires.w$season=="sum"]))/sd(fires.w$DC[fires.w$season=="sum"]))^2 
Md.DC.aut <- ((mean(fires.w$DC[fires.w$Fire==0&fires.w$season=="aut"])-mean(fires.w$DC[fires.w$Fire==1&fires.w$season=="aut"]))/sd(fires.w$DC[fires.w$season=="aut"]))^2 
Md.DC.win <- ((mean(fires.w$DC[fires.w$Fire==0&fires.w$season=="win"])-mean(fires.w$DC[fires.w$Fire==1&fires.w$season=="win"]))/sd(fires.w$DC[fires.w$season=="win"]))^2 


##BUI
Md.BUI <- ((mean(fires.w$BUI[fires.w$Fire==0])-mean(fires.w$BUI[fires.w$Fire==1]))/sd(fires.w$BUI))^2 #0.158

#By region
Md.BUI.Dumf <- ((mean(fires.w$BUI[fires.w$Fire==0&fires.w$Region=="Dumfries"])-mean(fires.w$BUI[fires.w$Fire==1&fires.w$Region=="Dumfries"]))/sd(fires.w$BUI[fires.w$Region=="Dumfries"]))^2 
Md.BUI.Gramp <- ((mean(fires.w$BUI[fires.w$Fire==0&fires.w$Region=="Grampian"])-mean(fires.w$BUI[fires.w$Fire==1&fires.w$Region=="Grampian"]))/sd(fires.w$BUI[fires.w$Region=="Grampian"]))^2
Md.BUI.High <- ((mean(fires.w$BUI[fires.w$Fire==0&fires.w$Region=="Highlands"])-mean(fires.w$BUI[fires.w$Fire==1&fires.w$Region=="Highlands"]))/sd(fires.w$BUI[fires.w$Region=="Highlands"]))^2
Md.BUI.Loth <- ((mean(fires.w$BUI[fires.w$Fire==0&fires.w$Region=="Lothian"])-mean(fires.w$BUI[fires.w$Fire==1&fires.w$Region=="Lothian"]))/sd(fires.w$BUI[fires.w$Region=="Lothian"]))^2 

#By season
Md.BUI.spr <- ((mean(fires.w$BUI[fires.w$Fire==0&fires.w$season=="spr"])-mean(fires.w$BUI[fires.w$Fire==1&fires.w$season=="spr"]))/sd(fires.w$BUI[fires.w$season=="spr"]))^2 
Md.BUI.sum <- ((mean(fires.w$BUI[fires.w$Fire==0&fires.w$season=="sum"])-mean(fires.w$BUI[fires.w$Fire==1&fires.w$season=="sum"]))/sd(fires.w$BUI[fires.w$season=="sum"]))^2 
Md.BUI.aut <- ((mean(fires.w$BUI[fires.w$Fire==0&fires.w$season=="aut"])-mean(fires.w$BUI[fires.w$Fire==1&fires.w$season=="aut"]))/sd(fires.w$BUI[fires.w$season=="aut"]))^2 
Md.BUI.win <- ((mean(fires.w$BUI[fires.w$Fire==0&fires.w$season=="win"])-mean(fires.w$BUI[fires.w$Fire==1&fires.w$season=="win"]))/sd(fires.w$BUI[fires.w$season=="win"]))^2 


##ISI
Md.ISI <- ((mean(fires.w$ISI[fires.w$Fire==0])-mean(fires.w$ISI[fires.w$Fire==1]))/sd(fires.w$ISI))^2 #0.582

#By region
Md.ISI.Dumf <- ((mean(fires.w$ISI[fires.w$Fire==0&fires.w$Region=="Dumfries"])-mean(fires.w$ISI[fires.w$Fire==1&fires.w$Region=="Dumfries"]))/sd(fires.w$ISI[fires.w$Region=="Dumfries"]))^2 
Md.ISI.Gramp <- ((mean(fires.w$ISI[fires.w$Fire==0&fires.w$Region=="Grampian"])-mean(fires.w$ISI[fires.w$Fire==1&fires.w$Region=="Grampian"]))/sd(fires.w$ISI[fires.w$Region=="Grampian"]))^2
Md.ISI.High <- ((mean(fires.w$ISI[fires.w$Fire==0&fires.w$Region=="Highlands"])-mean(fires.w$ISI[fires.w$Fire==1&fires.w$Region=="Highlands"]))/sd(fires.w$ISI[fires.w$Region=="Highlands"]))^2
Md.ISI.Loth <- ((mean(fires.w$ISI[fires.w$Fire==0&fires.w$Region=="Lothian"])-mean(fires.w$ISI[fires.w$Fire==1&fires.w$Region=="Lothian"]))/sd(fires.w$ISI[fires.w$Region=="Lothian"]))^2 

#By season
Md.ISI.spr <- ((mean(fires.w$ISI[fires.w$Fire==0&fires.w$season=="spr"])-mean(fires.w$ISI[fires.w$Fire==1&fires.w$season=="spr"]))/sd(fires.w$ISI[fires.w$season=="spr"]))^2 
Md.ISI.sum <- ((mean(fires.w$ISI[fires.w$Fire==0&fires.w$season=="sum"])-mean(fires.w$ISI[fires.w$Fire==1&fires.w$season=="sum"]))/sd(fires.w$ISI[fires.w$season=="sum"]))^2 
Md.ISI.aut <- ((mean(fires.w$ISI[fires.w$Fire==0&fires.w$season=="aut"])-mean(fires.w$ISI[fires.w$Fire==1&fires.w$season=="aut"]))/sd(fires.w$ISI[fires.w$season=="aut"]))^2 
Md.ISI.win <- ((mean(fires.w$ISI[fires.w$Fire==0&fires.w$season=="win"])-mean(fires.w$ISI[fires.w$Fire==1&fires.w$season=="win"]))/sd(fires.w$ISI[fires.w$season=="win"]))^2 


##FWI
Md.FWI <- ((mean(fires.w$FWI[fires.w$Fire==0])-mean(fires.w$FWI[fires.w$Fire==1]))/sd(fires.w$FWI))^2 #0.301

#By region
Md.FWI.Dumf <- ((mean(fires.w$FWI[fires.w$Fire==0&fires.w$Region=="Dumfries"])-mean(fires.w$FWI[fires.w$Fire==1&fires.w$Region=="Dumfries"]))/sd(fires.w$FWI[fires.w$Region=="Dumfries"]))^2 
Md.FWI.Gramp <- ((mean(fires.w$FWI[fires.w$Fire==0&fires.w$Region=="Grampian"])-mean(fires.w$FWI[fires.w$Fire==1&fires.w$Region=="Grampian"]))/sd(fires.w$FWI[fires.w$Region=="Grampian"]))^2
Md.FWI.High <- ((mean(fires.w$FWI[fires.w$Fire==0&fires.w$Region=="Highlands"])-mean(fires.w$FWI[fires.w$Fire==1&fires.w$Region=="Highlands"]))/sd(fires.w$FWI[fires.w$Region=="Highlands"]))^2
Md.FWI.Loth <- ((mean(fires.w$FWI[fires.w$Fire==0&fires.w$Region=="Lothian"])-mean(fires.w$FWI[fires.w$Fire==1&fires.w$Region=="Lothian"]))/sd(fires.w$FWI[fires.w$Region=="Lothian"]))^2 

#By season
Md.FWI.spr <- ((mean(fires.w$FWI[fires.w$Fire==0&fires.w$season=="spr"])-mean(fires.w$FWI[fires.w$Fire==1&fires.w$season=="spr"]))/sd(fires.w$FWI[fires.w$season=="spr"]))^2 
Md.FWI.sum <- ((mean(fires.w$FWI[fires.w$Fire==0&fires.w$season=="sum"])-mean(fires.w$FWI[fires.w$Fire==1&fires.w$season=="sum"]))/sd(fires.w$FWI[fires.w$season=="sum"]))^2 
Md.FWI.aut <- ((mean(fires.w$FWI[fires.w$Fire==0&fires.w$season=="aut"])-mean(fires.w$FWI[fires.w$Fire==1&fires.w$season=="aut"]))/sd(fires.w$FWI[fires.w$season=="aut"]))^2 
Md.FWI.win <- ((mean(fires.w$FWI[fires.w$Fire==0&fires.w$season=="win"])-mean(fires.w$FWI[fires.w$Fire==1&fires.w$season=="win"]))/sd(fires.w$FWI[fires.w$season=="win"]))^2 


##For Large fires (max Magnitude 4 or 5)

#Create reference object with max magnitude set to that on fire day (entered as NA in fires.w)
# Note have checked pretty carefully that this method keeps rows in correct order and fires correspond

mag <- as.data.frame(fires.w$Mag.max[fires.w$Fire==1])
mag$ID.temp <- fires.w$Fire.ID[fires.w$Fire==1]
mag2 <- do.call("rbind", replicate(2, mag, simplify = FALSE))
colnames(mag2) <- c("mag", "Fire.ID")
test <- ifelse(fires.w$Fire.ID == mag2[,2],0,1); sum(test) # should sum to zero if Fire.ID corresponds

fires.lrg <- fires.w[mag2$mag=="4"|mag2$mag=="5",] # 468 large fires in total

Md.FFMC.lrg <- ((mean(fires.lrg$FFMC[fires.lrg$Fire==0])-mean(fires.lrg$FFMC[fires.lrg$Fire==1]))/sd(fires.lrg$FFMC))^2
Md.DMC.lrg <- ((mean(fires.lrg$DMC[fires.lrg$Fire==0])-mean(fires.lrg$DMC[fires.lrg$Fire==1]))/sd(fires.lrg$DMC))^2
Md.DC.lrg <- ((mean(fires.lrg$DC[fires.lrg$Fire==0])-mean(fires.lrg$DC[fires.lrg$Fire==1]))/sd(fires.lrg$DC))^2
Md.BUI.lrg <- ((mean(fires.lrg$BUI[fires.lrg$Fire==0])-mean(fires.lrg$BUI[fires.lrg$Fire==1]))/sd(fires.lrg$BUI))^2
Md.ISI.lrg <- ((mean(fires.lrg$ISI[fires.lrg$Fire==0])-mean(fires.lrg$ISI[fires.lrg$Fire==1]))/sd(fires.lrg$ISI))^2
Md.FWI.lrg <- ((mean(fires.lrg$FWI[fires.lrg$Fire==0])-mean(fires.lrg$FWI[fires.lrg$Fire==1]))/sd(fires.lrg$FWI))^2


############################################ PERCENTILES ####################################################

Q.all.FFMC <- as.matrix(quantile(fires.w$FFMC, c(.25, .50, .90)))
Q.all.DMC <- as.matrix(quantile(fires.w$DMC, c(.25, .50, .90)))
Q.all.DC <- as.matrix(quantile(fires.w$DC, c(.25, .50, .90)))
Q.all.BUI <- as.matrix(quantile(fires.w$BUI, c(.25, .50, .90)))
Q.all.ISI <- as.matrix(quantile(fires.w$ISI, c(.25, .50, .90)))
Q.all.FWI <- as.matrix(quantile(fires.w$FWI, c(.25, .50, .90)))
Q.all <- cbind(Q.all.FFMC,Q.all.DMC,Q.all.DC,Q.all.BUI,Q.all.ISI,Q.all.FWI)
colnames(Q.all) <- c("FFMC","DMC","DC","BUI","ISI","FWI")

# Calculate which centile the All day centile values lie on for fire days and large fire days
ecdf.FFMC.fire <- ecdf(fires.w$FFMC[fires.w$Fire==1])
ecdf.FFMC.lrg <- ecdf(fires.w$FFMC[fires.w$Fire==1&fires.w$Mag.max>3])
ecdf.FFMC.fire(57.88);ecdf.FFMC.fire(74.40);ecdf.FFMC.fire(84.64) # equivalent centiles on fire days
ecdf.FFMC.lrg(57.88);ecdf.FFMC.lrg(74.40);ecdf.FFMC.lrg(84.64) # equivalent centiles on large fire days

ecdf.DMC.fire <- ecdf(fires.w$DMC[fires.w$Fire==1])
ecdf.DMC.lrg <- ecdf(fires.w$DMC[fires.w$Fire==1&fires.w$Mag.max>3])
ecdf.DMC.fire(2.78);ecdf.DMC.fire(9.73);ecdf.DMC.fire(33.87) # equivalent centiles on fire days
ecdf.DMC.lrg(2.78);ecdf.DMC.lrg(9.73);ecdf.DMC.lrg(33.87) # equivalent centiles on large fire days

ecdf.DC.fire <- ecdf(fires.w$DC[fires.w$Fire==1])
ecdf.DC.lrg <- ecdf(fires.w$DC[fires.w$Fire==1&fires.w$Mag.max>3])
ecdf.DC.fire(45.74);ecdf.DC.fire(199.78);ecdf.DC.fire(545.40) # equivalent centiles on fire days
ecdf.DC.lrg(45.74);ecdf.DC.lrg(199.78);ecdf.DC.lrg(545.40) # equivalent centiles on large fire days

ecdf.BUI.fire <- ecdf(fires.w$BUI[fires.w$Fire==1])
ecdf.BUI.lrg <- ecdf(fires.w$BUI[fires.w$Fire==1&fires.w$Mag.max>3])
ecdf.BUI.fire(4.46);ecdf.BUI.fire(15.75);ecdf.BUI.fire(57.10) # equivalent centiles on fire days
ecdf.BUI.lrg(4.46);ecdf.BUI.lrg(15.75);ecdf.BUI.lrg(57.10) # equivalent centiles on large fire days

ecdf.ISI.fire <- ecdf(fires.w$ISI[fires.w$Fire==1])
ecdf.ISI.lrg <- ecdf(fires.w$ISI[fires.w$Fire==1&fires.w$Mag.max>3])
ecdf.ISI.fire(0.42);ecdf.ISI.fire(0.88);ecdf.ISI.fire(2.32) # equivalent centiles on fire days
ecdf.ISI.lrg(0.42);ecdf.ISI.lrg(0.88);ecdf.ISI.lrg(2.32) # equivalent centiles on large fire days

ecdf.FWI.fire <- ecdf(fires.w$FWI[fires.w$Fire==1])
ecdf.FWI.lrg <- ecdf(fires.w$FWI[fires.w$Fire==1&fires.w$Mag.max>3])
ecdf.FWI.fire(0.21);ecdf.FWI.fire(0.68);ecdf.FWI.fire(6.27) # equivalent centiles on fire days
ecdf.FWI.lrg(0.21);ecdf.FWI.lrg(0.68);ecdf.FWI.lrg(6.27) # equivalent centiles on large fire days


################################# THIEL-SEN APPROACH #######################################################
# See Eastaugh et al. (2012) - A cautionary note regarding comparisons of fire danger indices

library(mblm)

#Standardise codes to be between 0 and 100
fires100 <- fires.w
range01 <- function(x){(x-min(x))/(max(x)-min(x))*100}

fires100$FFMC <- range01(fires100$FFMC)
fires100$DMC <- range01(fires100$DMC)
fires100$DC <- range01(fires100$DC)
fires100$BUI <- range01(fires100$BUI)
fires100$ISI <- range01(fires100$ISI)
fires100$FWI <- range01(fires100$FWI)

#Calculate percentiles for all days
ecdf.FFMC <- ecdf(fires100$FFMC)
ecdf.DMC <- ecdf(fires100$DMC)
ecdf.DC <- ecdf(fires100$DC)
ecdf.BUI <- ecdf(fires100$BUI)
ecdf.ISI <- ecdf(fires100$ISI)
ecdf.FWI <- ecdf(fires100$FWI)

pFFMC <- as.data.frame(ecdf.FFMC(fires100$FFMC)*100)
pDMC <- as.data.frame(ecdf.DMC(fires100$DMC)*100)
pDC <- as.data.frame(ecdf.DC(fires100$DC)*100)
pBUI <- as.data.frame(ecdf.BUI(fires100$BUI)*100)
pISI <- as.data.frame(ecdf.ISI(fires100$ISI)*100)
pFWI <- as.data.frame(ecdf.FWI(fires100$FWI)*100)

cents <- cbind(pFFMC,pDMC,pDC,pBUI,pISI,pFWI,fires.w$Fire)
colnames(cents) <- c("pFFMC","pDMC","pDC","pBUI","pISI","pFWI","Fire")
cents <- cents[cents$Fire==1,]

pFFMC <- as.data.frame(cents$pFFMC[order(cents$pFFMC)]); pFFMC$rank <- 1:4343
colnames(pFFMC) <- c("pFFMC", "rank")
y<-pFFMC$pFFMC; x<-pFFMC$rank
ts.FFMC <- mblm(y~x, repeated = TRUE)
#ts.FFMC.pred <- 23.268 + 0.01928*pFFMC$rank
plot(pFFMC$rank,pFFMC$pFFMC)
points(pFFMC$rank, 23.268 + 0.01928*pFFMC$rank, col="red") 

pDMC <- as.data.frame(cents$pDMC[order(cents$pDMC)]); pDMC$rank <- 1:4343
colnames(pDMC) <- c("pDMC", "rank")
y<-pDMC$pDMC; x<-pDMC$rank
ts.DMC <- mblm(y~x, repeated = TRUE)
#ts.DMC.pred <- 15.645 + 0.02046*pDMC$rank
#plot(pDMC$rank,pDMC$pDMC)
#points(pDMC$rank, 15.645 + 0.02046*pDMC$rank, col="red") 

pDC <- as.data.frame(cents$pDC[order(cents$pDC)]); pDC$rank <- 1:4343
colnames(pDC) <- c("pDC", "rank")
y<-pDC$pDC; x<-pDC$rank
ts.DC <- mblm(y~x, repeated = TRUE)
#ts.DC.pred <- -0.116 + 0.02333*pDC$rank

pBUI <- as.data.frame(cents$pBUI[order(cents$pBUI)]); pBUI$rank <- 1:4343
colnames(pBUI) <- c("pBUI", "rank")
y<-pBUI$pBUI; x<-pBUI$rank
ts.BUI <- mblm(y~x, repeated = TRUE)
#ts.BUI.pred <- 13.327 + 0.0203*pBUI$rank

pISI <- as.data.frame(cents$pISI[order(cents$pISI)]); pISI$rank <- 1:4343
colnames(pISI) <- c("pISI", "rank")
y<-pISI$pISI; x<-pISI$rank
ts.ISI <- mblm(y~x, repeated = TRUE)
#ts.ISI.pred <- 23.371 + 0.0190*pISI$rank

pFWI <- as.data.frame(cents$pFWI[order(cents$pFWI)]); pFWI$rank <- 1:4343
colnames(pFWI) <- c("pFWI", "rank")
y<-pFWI$pFWI; x<-pFWI$rank
ts.FWI <- mblm(y~x, repeated = TRUE)
#ts.FWI.pred <- 22.038 + 0.0189*pFWI$rank


plot(x,y)
points(x,ts.FFMC.pred,type="l", col="red", lw=3)


################################## LOGISTIC REGRESSION - FIRE OCCURRENCE ####################################

## STEP 1 - PCA to remove covariance in fire weather data

pca.FWI <- prcomp(fires.w[,16:21], scale.=T, retx=T)
summary(pca.FWI)
pca.FWI
# Examining scree plot shows 3 PCs appropriate
# PC1 ~ gen high values but droughty (high DMC,BUI,FWI)
# PC2 ~ Dry surf. fuels though wet grnd (high FFMC+ISI but -ve DMC,DC+BUI)
# PC3 ~ Damp surf but somewhat droughty (mod. DMC but -ve FFMC+DC, low ISI, mod BUI + FWI)

# Factor analysis - does give slightly clearer results
fa.FWI <- factanal(fires.w[,16:21], 3, rotation="varimax", scores="regression")
fa.FWI
# F1 ~ Drought (v. high DMC, DC, BUI)
# F2 ~ Windy? (weak cor with wspd) but damp (low FFMC, DMC, DC; high ISI+FWI)
# F3 ~ Dry surface fuels, wet ground (high FFMC+ISI; low DMC,DC+FWI)

#Create new objects of fire status (1/0) and PCA and FA scores
season <- as.data.frame(fires.w$season)
colnames(season) <- "season"
fires.FWI <- fires.w[,16:21]
fires.pca <- cbind(fires.w[,1:7],season,fires.FWI,pca.FWI$x[,1:3],fa.FWI$scores)


## Partition data into training and test datasets ###########

#Take stratified random sample equal to 10% of the whole dataset
	#Stratified across different regions
# Dumfries = 928; Grampian = 1684; Highlands = 3752; Lothian = 2382

fires.D <- fires.pca[fires.pca$Region=="Dumfries",]
fires.G <- fires.pca[fires.pca$Region=="Grampian",]
fires.H <- fires.pca[fires.pca$Region=="Highlands",]
fires.L <- fires.pca[fires.pca$Region=="Lothian",]

set.seed(1978)
test.D <- fires.D[sample(1:nrow(fires.D), 93, replace=FALSE),] 
train.D <- fires.D[!(row.names(fires.D) %in% row.names(test.D)), ]

test.G <- fires.G[sample(1:nrow(fires.G), 168, replace=FALSE),] 
train.G <- fires.G[!(row.names(fires.G) %in% row.names(test.G)), ]

test.H <- fires.H[sample(1:nrow(fires.H), 375, replace=FALSE),] 
train.H <- fires.H[!(row.names(fires.H) %in% row.names(test.H)), ]

test.L <- fires.L[sample(1:nrow(fires.L), 238, replace=FALSE),] 
train.L <- fires.L[!(row.names(fires.L) %in% row.names(test.L)), ]

train.w <- rbind(train.D,train.G,train.H,train.L)
test.w <- rbind(test.D,test.G,test.H,test.L)


######## Logistic regression using PC's ##########

#Idea is to create "best" model by combining fire weather variables into
# a number of uncorrelated indicators that allow us to capture variation
# in conditions not obvious from single moisture code or fire behaviour index

log.fires.full <- glm(Fire ~ PC1 + PC2 + PC3 + Urban + Region + season + PC1:Urban + 
	PC2:Urban + PC3:Urban + PC1:Region + PC2:Region + PC3:Region + 
	season:PC1 + season:PC2 + season:PC3 + season:Urban + season:Region +
	Urban:Region, data=train.w, family=binomial)
summary(log.fires.full)
# Urban x Region interaction not significant
#AIC  9174


#Drop Urban x Region interaction
log.fires.1 <- glm(Fire ~ PC1 + PC2 + PC3 + Urban + Region + season + PC1:Urban + 
	PC2:Urban + PC3:Urban + PC1:Region + PC2:Region + PC3:Region + 
	season:PC1 + season:PC2 + season:PC3 + season:Urban + season:Region,
	 data=train.w, family=binomial)
summary(log.fires.1)
#AIC  9174 - AIC no change, remove interaction


#Drop Urban x Season interaction
log.fires.2 <- glm(Fire ~ PC1 + PC2 + PC3 + Urban + Region + season + PC1:Urban + 
	PC2:Urban + PC3:Urban + PC1:Region + PC2:Region + PC3:Region + 
	season:PC1 + season:PC2 + season:PC3 + season:Region,
	 data=train.w, family=binomial)
summary(log.fires.2)
#AIC  9168 - AIC reduced, remove interaction


#Drop PC2 x Region interaction
log.fires.3 <- glm(Fire ~ PC1 + PC2 + PC3 + Urban + Region + season + PC1:Urban + 
	PC2:Urban + PC3:Urban + PC1:Region + PC3:Region + 
	season:PC1 + season:PC2 + season:PC3 + season:Region,
	 data=train.w, family=binomial)
summary(log.fires.3)
#AIC  9165 - remove interaction


#Drop main effect of Urban
log.fires.4 <- glm(Fire ~ PC1 + PC2 + PC3 + Region + season + PC1:Urban + 
	PC2:Urban + PC3:Urban + PC1:Region + PC3:Region + 
	season:PC1 + season:PC2 + season:PC3 + season:Region,
	 data=train.w, family=binomial)
summary(log.fires.4)
#AIC  9163 - remove main effect Urban


#Drop PC3 x Urban interaction
log.fires.5 <- glm(Fire ~ PC1 + PC2 + PC3 + Region + season + PC1:Urban + 
	PC2:Urban + PC1:Region + PC3:Region + 
	season:PC1 + season:PC2 + season:PC3 + season:Region,
	 data=train.w, family=binomial)
summary(log.fires.5)
#AIC  9164 - remove interaction, marginal increase in AIC


## Examine model performance using AUC

#Sensitivity is defined as the probability of the prediction rule or model 
	#predicting an observation as 'positive' given that in truth (Y=1). 
#Specificity is the probability of the model predicting 'negative' given that 
	#the observation is 'negative' (Y=0).

plot(log.fires.5$fitted.values, train.w$Fire)


##For training dataset
# Calculate predicted fire probabilities using training data set
pred.train <- predict(log.fires.5, newdata=train.w,type=c("response"))

# Plot ROC curve for training data fire yes/no v. predicted probability
roc.train <- roc(train.w$Fire ~ pred.train)
plot(roc.train)
auc(roc.train) #AUC = 0.76


## For test dataset
# Calculate predicted fire probabilities using test data set
pred.test <- predict(log.fires.5, newdata=test.w,type=c("response"))

# Plot ROC curve for test data fire yes/no v. predicted probability
roc.test <- roc(test.w$Fire ~ pred.test)
plot(roc.test, cex.lab=1.25,col="red", lw=2)
auc(roc.test) #AUC = 0.78


#Plot PC v probability curves as a function of Region, season and urban
# I've been lazy and set this up to plot manually for each region 
# change Region or PC values at start and run to stop()

#Probability v PC1

par(mfrow=c(2,2), mar=c(4,4.5,1,1))

PCdata <- as.data.frame(-3.9:7.6)
colnames(PCdata) <- "PC1"
PCdata$PC2 <- median(fires.pca$PC2)
PCdata$PC3 <- median(fires.pca$PC3)
PCdata$Region <- as.factor("Lothian")
PCdata$season <- as.factor("spr")
PCdata$Urban <- as.factor("Rural")

pred.PCA.High.spr <- predict(log.fires.5, newdata=PCdata, type="response")
plot(fires.pca$PC1,fires.pca$Fire,col="white",xlab="PC1",ylab="Probability of fire")
points(PCdata$PC1,pred.PCA.High.spr,type="l",col="green",lw=2)

PCdata$season <- as.factor("sum")
pred.PCA.High.sum <- predict(log.fires.5, newdata=PCdata, type="response")
points(PCdata$PC1,pred.PCA.High.sum,type="l",col="darkgreen",lw=2)

PCdata$season <- as.factor("aut")
pred.PCA.High.aut <- predict(log.fires.5, newdata=PCdata, type="response")
points(PCdata$PC1,pred.PCA.High.aut,type="l",col="blue",lw=2)

PCdata$season <- as.factor("win")
pred.PCA.High.win <- predict(log.fires.5, newdata=PCdata, type="response")
points(PCdata$PC1,pred.PCA.High.win,type="l",col="darkgrey",lw=2)

PCdata$Urban <- as.factor("Urban")

PCdata$season <- as.factor("spr")
pred.PCA.High.spr <- predict(log.fires.5, newdata=PCdata, type="response")
points(PCdata$PC1,pred.PCA.High.spr,type="l",col="green",lw=2,lty=2)

PCdata$season <- as.factor("sum")
pred.PCA.High.sum <- predict(log.fires.5, newdata=PCdata, type="response")
points(PCdata$PC1,pred.PCA.High.sum,type="l",col="darkgreen",lw=2,lty=2)

PCdata$season <- as.factor("aut")
pred.PCA.High.aut <- predict(log.fires.5, newdata=PCdata, type="response")
points(PCdata$PC1,pred.PCA.High.aut,type="l",col="blue",lw=2,lty=2)

PCdata$season <- as.factor("win")
pred.PCA.High.win <- predict(log.fires.5, newdata=PCdata, type="response")
points(PCdata$PC1,pred.PCA.High.win,type="l",col="darkgrey",lw=2,lty=2)

stop()


#Probability v PC2

par(mfrow=c(2,2), mar=c(4,4.5,1,1))

PCdata <- as.data.frame(c(-3,-2.5,-2,-1.5,-1,-0.5,0,0.5,1,1.5,2,2.5,3))
colnames(PCdata) <- "PC2"
PCdata$PC1 <- median(fires.pca$PC1)
PCdata$PC3 <- median(fires.pca$PC3)
PCdata$Region <- as.factor("Lothian")
PCdata$Urban <- as.factor("Rural")
PCdata$season <- as.factor("spr")

pred.PCA.High.spr <- predict(log.fires.5, newdata=PCdata, type="response")
plot(fires.pca$PC2,fires.pca$Fire,col="white",xlab="PC2",ylab="Probability of fire")
points(PCdata$PC2,pred.PCA.High.spr,type="l",col="green",lw=2)

PCdata$season <- as.factor("sum")
pred.PCA.High.sum <- predict(log.fires.5, newdata=PCdata, type="response")
points(PCdata$PC2,pred.PCA.High.sum,type="l",col="darkgreen",lw=2)

PCdata$season <- as.factor("aut")
pred.PCA.High.aut <- predict(log.fires.5, newdata=PCdata, type="response")
points(PCdata$PC2,pred.PCA.High.aut,type="l",col="blue",lw=2)

PCdata$season <- as.factor("win")
pred.PCA.High.win <- predict(log.fires.5, newdata=PCdata, type="response")
points(PCdata$PC2,pred.PCA.High.win,type="l",col="darkgrey",lw=2)

PCdata$Urban <- as.factor("Urban")

PCdata$season <- as.factor("spr")
pred.PCA.High.spr <- predict(log.fires.5, newdata=PCdata, type="response")
points(PCdata$PC2,pred.PCA.High.spr,type="l",col="green",lw=2,lty=2)

PCdata$season <- as.factor("sum")
pred.PCA.High.sum <- predict(log.fires.5, newdata=PCdata, type="response")
points(PCdata$PC2,pred.PCA.High.sum,type="l",col="darkgreen",lw=2,lty=2)

PCdata$season <- as.factor("aut")
pred.PCA.High.aut <- predict(log.fires.5, newdata=PCdata, type="response")
points(PCdata$PC2,pred.PCA.High.aut,type="l",col="blue",lw=2,lty=2)

PCdata$season <- as.factor("win")
pred.PCA.High.win <- predict(log.fires.5, newdata=PCdata, type="response")
points(PCdata$PC2,pred.PCA.High.win,type="l",col="darkgrey",lw=2,lty=2)

stop()


#Probability v PC3

par(mfrow=c(2,2), mar=c(4,4.5,1,1))

PCdata <- as.data.frame(c(-1.5,-1.25,-1,-0.75,-0.5,-0.25,0,0.25,0.5,0.75,1.25,1.5,1.75,2,2.25,2.5,2.75))
colnames(PCdata) <- "PC3"
PCdata$PC1 <- median(fires.pca$PC1)
PCdata$PC2 <- median(fires.pca$PC2)

PCdata$Urban <- as.factor("Rural")
PCdata$Region <- as.factor("Lothian")

PCdata$season <- as.factor("spr")
pred.PCA.High.spr <- predict(log.fires.5, newdata=PCdata, type="response")
plot(fires.pca$PC3,fires.pca$Fire,col="white",xlab="PC3",ylab="Probability of fire")
points(PCdata$PC3,pred.PCA.High.spr,type="l",col="green",lw=2)

PCdata$season <- as.factor("sum")
pred.PCA.High.sum <- predict(log.fires.5, newdata=PCdata, type="response")
points(PCdata$PC3,pred.PCA.High.sum,type="l",col="darkgreen",lw=2)

PCdata$season <- as.factor("aut")
pred.PCA.High.aut <- predict(log.fires.5, newdata=PCdata, type="response")
points(PCdata$PC3,pred.PCA.High.aut,type="l",col="blue",lw=2)

PCdata$season <- as.factor("win")
pred.PCA.High.win <- predict(log.fires.5, newdata=PCdata, type="response")
points(PCdata$PC3,pred.PCA.High.win,type="l",col="darkgrey",lw=2)

PCdata$Urban <- as.factor("Urban")

PCdata$season <- as.factor("spr")
pred.PCA.High.spr <- predict(log.fires.5, newdata=PCdata, type="response")
points(PCdata$PC3,pred.PCA.High.spr,type="l",col="green",lw=2,lty=2)

PCdata$season <- as.factor("sum")
pred.PCA.High.sum <- predict(log.fires.5, newdata=PCdata, type="response")
points(PCdata$PC3,pred.PCA.High.sum,type="l",col="darkgreen",lw=2,lty=2)

PCdata$season <- as.factor("aut")
pred.PCA.High.aut <- predict(log.fires.5, newdata=PCdata, type="response")
points(PCdata$PC3,pred.PCA.High.aut,type="l",col="blue",lw=2,lty=2)

PCdata$season <- as.factor("win")
pred.PCA.High.win <- predict(log.fires.5, newdata=PCdata, type="response")
points(PCdata$PC3,pred.PCA.High.win,type="l",col="darkgrey",lw=2,lty=2)

stop()

#############################################################################

### Logistic regression - using FFMC ###

log.FFMC.full <- glm(Fire ~ FFMC + Urban + season + Region +
		FFMC:Urban + FFMC:season + FFMC:Region + Urban:season +
		Urban:Region + season:Region, data=train.w, family=binomial)
summary(log.FFMC.full)
#AIC = 9399

#Drop season x Region interaction
log.FFMC.1 <- glm(Fire ~ FFMC + Urban + season + Region +
		FFMC:Urban + FFMC:season + FFMC:Region + Urban:season +
		Urban:Region, data=train.w, family=binomial)
summary(log.FFMC.1)
#AIC = 9393

#Drop Urban x Region interaction
log.FFMC.2 <- glm(Fire ~ FFMC + Urban + season + Region +
		FFMC:Urban + FFMC:season + FFMC:Region + Urban:season, 
		data=train.w, family=binomial)
summary(log.FFMC.2)
#AIC = 9391

#Drop Urban x season interaction
log.FFMC.3 <- glm(Fire ~ FFMC + Urban + season + Region +
		FFMC:Urban + FFMC:season + FFMC:Region, 
		data=train.w, family=binomial)
summary(log.FFMC.3)
#AIC = 9389

log.FFMC.fin <- log.FFMC.3


## Model fit - for training dataset
plot(log.FFMC.fin$fitted.values, train.w$Fire)

# Calculate predicted fire probabilities using training data set
pred.train.FFMC <- predict(log.FFMC.fin, newdata=train.w,type=c("response"))

# Plot ROC curve for training data fire yes/no v. predicted probability
roc.FFMC <- roc(train.w$Fire ~ pred.train.FFMC)
plot(roc.FFMC)
auc(roc.FFMC) #AUC = 0.75


## For test dataset
# Calculate predicted fire probabilities using test data set
pred.test.FFMC <- predict(log.FFMC.fin, newdata=test.w,type=c("response"))

# Plot ROC curve for test data fire yes/no v. predicted probability
roc.FFMC.test <- roc(test.w$Fire ~ pred.test.FFMC)
plot(roc.FFMC.test, cex.lab=1.25,col="red", lw=2)
auc(roc.FFMC.test) #AUC = 0.77

#Need to plot by Region, Season and Urban

##Urban

par(mfrow=c(2,2), mar=c(4,4.5,1,1))

newdata <- as.data.frame(1:90)
colnames(newdata) <- "FFMC"

newdata$Urban <- as.factor("Urban")
newdata$Region <- as.factor("Lothian")

newdata$season <- as.factor("spr")
pred.U.Dumf.spr <- predict(log.FFMC.fin, newdata=newdata, type="response")
plot(fires.w$FFMC,fires.w$Fire,col="white",xlab="FFMC",ylab="Probability of fire")
points(newdata$FFMC,pred.U.Dumf.spr,type="l",col="green",lw=2, lty=2)

newdata$season <- as.factor("sum")
pred.U.Dumf.sum <- predict(log.FFMC.fin, newdata=newdata, type="response")
points(newdata$FFMC,pred.U.Dumf.sum,type="l",col="darkgreen",lw=2, lty=2)

newdata$season <- as.factor("aut")
pred.U.Dumf.aut <- predict(log.FFMC.fin, newdata=newdata, type="response")
points(newdata$FFMC,pred.U.Dumf.aut,type="l",col="blue",lw=2, lty=2)

newdata$season <- as.factor("win")
pred.U.Dumf.win <- predict(log.FFMC.fin, newdata=newdata, type="response")
points(newdata$FFMC,pred.U.Dumf.win,type="l",col="darkgrey",lw=2, lty=2)

newdata$Urban <- as.factor("Rural")

newdata$season <- as.factor("spr")
pred.R.Dumf.spr <- predict(log.FFMC.fin, newdata=newdata, type="response")
points(newdata$FFMC,pred.R.Dumf.spr,type="l",col="green",lw=2)
#points(newdata$FFMC,pred.U.Dumf.spr,type="l",col="red",lw=2)

newdata$season <- as.factor("sum")
pred.R.Dumf.sum <- predict(log.FFMC.fin, newdata=newdata, type="response")
points(newdata$FFMC,pred.R.Dumf.sum,type="l",col="darkgreen",lw=2)
#points(newdata$FFMC,pred.U.Dumf.sum,type="l",col="red",lw=2)

newdata$season <- as.factor("aut")
pred.R.Dumf.aut <- predict(log.FFMC.fin, newdata=newdata, type="response")
points(newdata$FFMC,pred.R.Dumf.aut,type="l",col="blue",lw=2)

newdata$season <- as.factor("win")
pred.R.Dumf.win <- predict(log.FFMC.fin, newdata=newdata, type="response")
points(newdata$FFMC,pred.R.Dumf.win,type="l",col="darkgrey",lw=2)


#### Logistic regression - using ISI ###

log.ISI.full <- glm(Fire ~ ISI + Urban + season + Region +
		ISI:Urban + ISI:season + ISI:Region + Urban:season +
		Urban:Region + season:Region, data=train.w, family=binomial)
summary(log.ISI.full)
#AIC = 9435

#Drop season*Region interaction
log.ISI.1<- glm(Fire ~ ISI + Urban + season + Region +
		ISI:Urban + ISI:season + ISI:Region + Urban:season +
		Urban:Region, data=train.w, family=binomial)
summary(log.ISI.1)
#AIC = 9433

#Drop Urban*Region interaction
log.ISI.2<- glm(Fire ~ ISI + Urban + season + Region +
		ISI:Urban + ISI:season + ISI:Region + Urban:season
		, data=train.w, family=binomial)
summary(log.ISI.2)
#AIC = 9431

#Drop Urban*season interaction
log.ISI.3<- glm(Fire ~ ISI + Urban + season + Region +
		ISI:Urban + ISI:season + ISI:Region, data=train.w, family=binomial)
summary(log.ISI.3)
#AIC = 9429

#Drop ISI*Urban interaction
log.ISI.4<- glm(Fire ~ ISI + Urban + season + Region +
		ISI:season + ISI:Region, data=train.w, family=binomial)
summary(log.ISI.4)
#AIC = 9430 - retain


#Choose final model
log.ISI.fin <- log.ISI.3


## Model fit - for training dataset
plot(log.ISI.fin$fitted.values, train.w$Fire)

# Calculate predicted fire probabilities using training data set
pred.train.ISI <- predict(log.ISI.fin, newdata=train.w,type=c("response"))

# Plot ROC curve for training data fire yes/no v. predicted probability
roc.ISI <- roc(train.w$Fire ~ pred.train.ISI)
plot(roc.ISI)
auc(roc.ISI) #AUC (c-index) = 0.7454


## For test dataset
# Calculate predicted fire probabilities using test data set
pred.test.ISI <- predict(log.ISI.fin, newdata=test.w,type=c("response"))

# Plot ROC curve for test data fire yes/no v. predicted probability
roc.ISI.test <- roc(test.w$Fire ~ pred.test.ISI)
plot(roc.ISI.test, cex.lab=1.25,col="red", lw=2)
auc(roc.ISI.test) #AUC (c-index) = 0.7577


#Need to plot by Region, Season and Urban

##Urban

par(mfrow=c(2,2), mar=c(4,4.5,1,1))

newdata <- as.data.frame(c(0,0.01,0.1,0.2,0.4,0.6,0.8,1.0,1.2,1.4,1.6,1.8,2,2.2,2.4,2.6,2.8,3,3.2,3.4,3.6,3.8,4,4.2,4.4,4.6,4.8,5,5.2,5.4))
colnames(newdata) <- "ISI"

#Start each graph from here
newdata$Urban <- as.factor("Urban")
newdata$Region <- as.factor("Lothian")

newdata$season <- as.factor("spr")
pred.U.Dumf.spr <- predict(log.ISI.fin, newdata=newdata, type="response")
plot(fires.w$ISI,fires.w$Fire,col="white",xlab="ISI",ylab="Probability of fire")
points(newdata$ISI,pred.U.Dumf.spr,type="l",col="green",lw=2, lty=2)

newdata$season <- as.factor("sum")
pred.U.Dumf.sum <- predict(log.ISI.fin, newdata=newdata, type="response")
points(newdata$ISI,pred.U.Dumf.sum,type="l",col="darkgreen",lw=2, lty=2)

newdata$season <- as.factor("aut")
pred.U.Dumf.aut <- predict(log.ISI.fin, newdata=newdata, type="response")
points(newdata$ISI,pred.U.Dumf.aut,type="l",col="blue",lw=2, lty=2)

newdata$season <- as.factor("win")
pred.U.Dumf.win <- predict(log.ISI.fin, newdata=newdata, type="response")
points(newdata$ISI,pred.U.Dumf.win,type="l",col="darkgrey",lw=2, lty=2)

newdata$Urban <- as.factor("Rural")

newdata$season <- as.factor("spr")
pred.R.Dumf.spr <- predict(log.ISI.fin, newdata=newdata, type="response")
points(newdata$ISI,pred.R.Dumf.spr,type="l",col="green",lw=2)
#points(newdata$ISI,pred.U.Dumf.spr,type="l",col="red",lw=2)

newdata$season <- as.factor("sum")
pred.R.Dumf.sum <- predict(log.ISI.fin, newdata=newdata, type="response")
points(newdata$ISI,pred.R.Dumf.sum,type="l",col="darkgreen",lw=2)
#points(newdata$ISI,pred.U.Dumf.sum,type="l",col="red",lw=2)

newdata$season <- as.factor("aut")
pred.R.Dumf.aut <- predict(log.ISI.fin, newdata=newdata, type="response")
points(newdata$ISI,pred.R.Dumf.aut,type="l",col="blue",lw=2)

newdata$season <- as.factor("win")
pred.R.Dumf.win <- predict(log.ISI.fin, newdata=newdata, type="response")
points(newdata$ISI,pred.R.Dumf.win,type="l",col="darkgrey",lw=2)


################ Analysis for fire magnitude #############

# Will take large fire day approach as CART doesn't seem particularly useful (analysis not shown).

#Separate out fires from pseudo-absences
pres.w <- fires.w[fires.w$Type=="F",]

#Plot barchart to explore variation in magnitude by region, season and urban
mags.reg <- table(pres.w$Mag.max, pres.w$Region)
mags.reg <- mags.reg[,-5]
mags.sea <- table(pres.w$Mag.max, pres.w$season)
colnames(mags.sea) <- c("Autumn", "Spring", "Summer", "Winter")
mags.urb <- table(pres.w$Mag.max, pres.w$Urban)
mags.muirb <- table(pres.w$Mag.max, pres.w$muirb)
colnames(mags.muirb) <- c("Off-season", "Burn-season")

par(mfrow=c(2,2), mar=c(3,2,2,1))
barplot(mags.reg, ylim=c(0,3000), legend = F, col=c("darkgrey","blue","green","gold","darkorange","red"))
barplot(mags.urb, ylim=c(0,3000), legend = F, col=c("darkgrey","blue","green","gold","darkorange","red"))
barplot(mags.sea, ylim=c(0,3000), legend = F, col=c("darkgrey","blue","green","gold","darkorange","red"))
barplot(mags.muirb, ylim=c(0,3000), legend = F, col=c("darkgrey","blue","green","gold","darkorange","red"))


## Logistic regression to predict probability of fire being large

# Create large yes/no variable (dependent)

pres.w$Large <- as.integer(ifelse(pres.w$Mag.max == "4" | pres.w$Mag.max == "5",1,0))

#Take stratified random sample equal to 10% of the whole dataset
	#Stratified across different regions
# Dumfries = 45; Grampian = 84; Highlands = 187; Lothian = 119

pres.D <- pres.w[pres.w$Region=="Dumfries",]
pres.G <- pres.w[pres.w$Region=="Grampian",]
pres.H <- pres.w[pres.w$Region=="Highlands",]
pres.L <- pres.w[pres.w$Region=="Lothian",]

set.seed(1978)
test.pD <- pres.D[sample(1:nrow(pres.D), 45, replace=FALSE),] 
train.pD <- pres.D[!(row.names(pres.D) %in% row.names(test.pD)), ]

test.pG <- pres.G[sample(1:nrow(pres.G), 84, replace=FALSE),] 
train.pG <- pres.G[!(row.names(pres.G) %in% row.names(test.pG)), ]

test.pH <- pres.H[sample(1:nrow(pres.H), 187, replace=FALSE),] 
train.pH <- pres.H[!(row.names(pres.H) %in% row.names(test.pH)), ]

test.pL <- pres.L[sample(1:nrow(pres.L), 119, replace=FALSE),] 
train.pL <- pres.L[!(row.names(pres.L) %in% row.names(test.pL)), ]

train.Large <- rbind(train.pD,train.pG,train.pH,train.pL)
test.Large <- rbind(test.pD,test.pG,test.pH,test.pL)


# Model using FFMC - model reduction process not show in full
log.large.FFMC.full <- glm(Large ~ FFMC + Urban + Region + season + FFMC:Urban + 
	FFMC:Region + season:FFMC + season:Urban + season:Region +
	Urban:Region, data=train.Large, family=binomial)
summary(log.large.FFMC.full)
# Urban x Region interaction not significant
#AIC  2326.9

log.large.FFMC.red <- glm(Large ~ FFMC + Urban + Region + season + 
	season:FFMC, data=train.Large, family=binomial)
summary(log.large.FFMC.red)
#AIC 2316.6
#Note removing season:FFMC interaction results in only modest improvement in AIC (0.6 points)

# Calculate predicted fire probabilities using training data set
pred.large.FFMC <- predict(log.large.FFMC.red, newdata=train.Large,type=c("response"))

# Plot ROC curve for training data fire yes/no v. predicted probability
roc.FFMC.large <- roc(train.Large$Large ~ pred.large.FFMC)
plot(roc.FFMC.large) #AUC (c-index) = 0.763

## For test dataset
# Calculate predicted fire probabilities using test data set
pred.large.FFMC.t <- predict(log.large.FFMC.red, newdata=test.Large,type=c("response"))

# Plot ROC curve for test data fire yes/no v. predicted probability
roc.FFMC.large.t <- roc(test.Large$Large ~ pred.large.FFMC.t)
plot(roc.FFMC.large.t, cex.lab=1.25,col="red", lw=2) #AUC (c-index) = 0.7587


# Model using ISI - model reduction process not show in full
log.large.ISI.full <- glm(Large ~ ISI + Urban + Region + season + ISI:Urban + 
	ISI:Region + season:ISI+ season:Urban + season:Region +
	Urban:Region, data=train.Large, family=binomial)
summary(log.large.ISI.full)
#AIC  2330.3

log.large.ISI.red <- glm(Large ~ ISI + Urban + Region + 
	season:ISI + season:Urban, data=train.Large, family=binomial)
summary(log.large.ISI.red)
# Urban x Region interaction not significant
#AIC  2315.3

# Calculate predicted fire probabilities using training data set
pred.large.ISI <- predict(log.large.ISI.red, newdata=train.Large,type=c("response"))

# Plot ROC curve for training data fire yes/no v. predicted probability
roc.ISI.large <- roc(train.Large$Large ~ pred.large.ISI)
plot(roc.ISI.large) #AUC (c-index) = 0.7673

## For test dataset
# Calculate predicted fire probabilities using test data set
pred.large.ISI.t <- predict(log.large.ISI.red, newdata=test.Large,type=c("response"))

# Plot ROC curve for test data fire yes/no v. predicted probability
roc.ISI.large.t <- roc(test.Large$Large ~ pred.large.ISI.t)
plot(roc.ISI.large.t, cex.lab=1.25,col="red", lw=2) #AUC (c-index) = 0.7568


# Model using FWI - model reduction process not show in full
log.large.FWI.full <- glm(Large ~ FWI + Urban + Region + season + FWI:Urban + 
	FWI:Region + season:FWI + season:Urban + season:Region +
	Urban:Region, data=train.Large, family=binomial)
summary(log.large.FWI.full)
# Urban x Region interaction not significant
#AIC  2326.9

log.large.FWI.red <- glm(Large ~ FWI + Urban + Region + FWI:Urban + 
	season:FWI, data=train.Large, family=binomial)
summary(log.large.FWI.red)
# Urban x Region interaction not significant
#AIC  2332.7

# Calculate predicted fire probabilities using training data set
pred.large.FWI <- predict(log.large.FWI.red, newdata=train.Large,type=c("response"))

# Plot ROC curve for training data fire yes/no v. predicted probability
roc.FWI.large <- roc(train.Large$Large ~ pred.large.FWI)
plot(roc.FWI.large) #AUC (c-index) = 0.755

## For test dataset
# Calculate predicted fire probabilities using test data set
pred.large.FWI.t <- predict(log.large.FWI.red, newdata=test.Large,type=c("response"))

# Plot ROC curve for test data fire yes/no v. predicted probability
roc.FWI.large.t <- roc(test.Large$Large ~ pred.large.FWI.t)
plot(roc.FWI.large.t, cex.lab=1.25,col="red", lw=2) #AUC (c-index) = 0.7568

#Need to plot by Region, Season and Urban

##Urban

par(mfrow=c(2,2), mar=c(4,4.5,1,1))

newdata <- as.data.frame(1:90)
colnames(newdata) <- "FFMC"

#Start each graph from here
newdata$Urban <- as.factor("Urban")
newdata$Region <- as.factor("Lothian")

newdata$season <- as.factor("spr")
pred.U.Dumf.spr <- predict(log.large.FFMC.red, newdata=newdata, type="response")
plot(fires.w$FFMC,fires.w$Fire,col="white",xlab="FFMC",ylab="Probability of fire being large")
points(newdata$FFMC,pred.U.Dumf.spr,type="l",col="green",lw=2, lty=2)

newdata$season <- as.factor("sum")
pred.U.Dumf.sum <- predict(log.large.FFMC.red, newdata=newdata, type="response")
points(newdata$FFMC,pred.U.Dumf.sum,type="l",col="darkgreen",lw=2, lty=2)

newdata$season <- as.factor("aut")
pred.U.Dumf.aut <- predict(log.large.FFMC.red, newdata=newdata, type="response")
points(newdata$FFMC,pred.U.Dumf.aut,type="l",col="blue",lw=2, lty=2)

newdata$season <- as.factor("win")
pred.U.Dumf.win <- predict(log.large.FFMC.red, newdata=newdata, type="response")
points(newdata$FFMC,pred.U.Dumf.win,type="l",col="darkgrey",lw=2, lty=2)

newdata$Urban <- as.factor("Rural")

newdata$season <- as.factor("spr")
pred.R.Dumf.spr <- predict(log.large.FFMC.red, newdata=newdata, type="response")
points(newdata$FFMC,pred.R.Dumf.spr,type="l",col="green",lw=2)
#points(newdata$FFMC,pred.U.Dumf.spr,type="l",col="red",lw=2)

newdata$season <- as.factor("sum")
pred.R.Dumf.sum <- predict(log.large.FFMC.red, newdata=newdata, type="response")
points(newdata$FFMC,pred.R.Dumf.sum,type="l",col="darkgreen",lw=2)
#points(newdata$FFMC,pred.U.Dumf.sum,type="l",col="red",lw=2)

newdata$season <- as.factor("aut")
pred.R.Dumf.aut <- predict(log.large.FFMC.red, newdata=newdata, type="response")
points(newdata$FFMC,pred.R.Dumf.aut,type="l",col="blue",lw=2)

newdata$season <- as.factor("win")
pred.R.Dumf.win <- predict(log.large.FFMC.red, newdata=newdata, type="response")
points(newdata$FFMC,pred.R.Dumf.win,type="l",col="darkgrey",lw=2)


###############################################################################
INVESTIGATE ODD BEHAVIOUR OF LARGE FIRE PROBABILITY IN WINTER

library(lubridate)
fires.W$JDay <- yday(fires.w$Date)

#FWI - where issue was very accentuated
plot(fires.w$JDay[fires.w$Type=="F"], fires.w$FWI[fires.w$Type=="F"],col="white",xlab="Julian Day", ylab="Fire Weather Index")
points(fires.w$JDay[fires.w$Type=="F"&fires.w$season=="win"], fires.w$FWI[fires.w$Type=="F"&fires.w$season=="win"],pch="+",col="darkgrey")
points(fires.w$JDay[fires.w$Type=="F"&fires.w$season=="aut"], fires.w$FWI[fires.w$Type=="F"&fires.w$season=="aut"],pch="+",col="blue")
points(fires.w$JDay[fires.w$Type=="F"&fires.w$season=="sum"], fires.w$FWI[fires.w$Type=="F"&fires.w$season=="sum"],pch="+",col="darkgreen")
points(fires.w$JDay[fires.w$Type=="F"&fires.w$season=="spr"], fires.w$FWI[fires.w$Type=="F"&fires.w$season=="spr"],pch="+",col="red")

points(fires.w$JDay[fires.w$Type=="F"&fires.w$season=="win"&fires.w$Mag.max>=4], fires.w$FWI[fires.w$Type=="F"&fires.w$season=="win"&fires.w$Mag.max>=4],pch=21,bg="black")
points(fires.w$JDay[fires.w$Type=="F"&fires.w$season=="aut"&fires.w$Mag.max>=4], fires.w$FWI[fires.w$Type=="F"&fires.w$season=="aut"&fires.w$Mag.max>=4],pch=21,bg="black")
points(fires.w$JDay[fires.w$Type=="F"&fires.w$season=="sum"&fires.w$Mag.max>=4], fires.w$FWI[fires.w$Type=="F"&fires.w$season=="sum"&fires.w$Mag.max>=4],pch=21,bg="black")
points(fires.w$JDay[fires.w$Type=="F"&fires.w$season=="spr"&fires.w$Mag.max>=4], fires.w$FWI[fires.w$Type=="F"&fires.w$season=="spr"&fires.w$Mag.max>=4],pch=21,bg="black")

#FFMC where higer risk in winter still apparent
plot(fires.w$JDay[fires.w$Type=="F"], fires.w$FFMC[fires.w$Type=="F"],col="white",xlab="Julian Day", ylab="FFMC")
abline(v=105, col="red", lw=2)
abline(v=274, col="red", lw=2)
points(fires.w$JDay[fires.w$Type=="F"&fires.w$season=="win"], fires.w$FFMC[fires.w$Type=="F"&fires.w$season=="win"],pch="+",col="darkgrey")
points(fires.w$JDay[fires.w$Type=="F"&fires.w$season=="aut"], fires.w$FFMC[fires.w$Type=="F"&fires.w$season=="aut"],pch="+",col="blue")
points(fires.w$JDay[fires.w$Type=="F"&fires.w$season=="sum"], fires.w$FFMC[fires.w$Type=="F"&fires.w$season=="sum"],pch="+",col="darkgreen")
points(fires.w$JDay[fires.w$Type=="F"&fires.w$season=="spr"], fires.w$FFMC[fires.w$Type=="F"&fires.w$season=="spr"],pch="+",col="green")

points(fires.w$JDay[fires.w$Type=="F"&fires.w$season=="win"&fires.w$Mag.max>=4], fires.w$FFMC[fires.w$Type=="F"&fires.w$season=="win"&fires.w$Mag.max>=4],pch=21,bg="black")
points(fires.w$JDay[fires.w$Type=="F"&fires.w$season=="aut"&fires.w$Mag.max>=4], fires.w$FFMC[fires.w$Type=="F"&fires.w$season=="aut"&fires.w$Mag.max>=4],pch=21,bg="black")
points(fires.w$JDay[fires.w$Type=="F"&fires.w$season=="sum"&fires.w$Mag.max>=4], fires.w$FFMC[fires.w$Type=="F"&fires.w$season=="sum"&fires.w$Mag.max>=4],pch=21,bg="black")
points(fires.w$JDay[fires.w$Type=="F"&fires.w$season=="spr"&fires.w$Mag.max>=4], fires.w$FFMC[fires.w$Type=="F"&fires.w$season=="spr"&fires.w$Mag.max>=4],pch=21,bg="black")


#suggests fire magnitude (once a fire is established) is not primarily controlled by fire weather conditions
	#Effect of response time, time to detection, initial resources deployed
#Odd result for winter is due to fact model is being wildly extrapolated, though most large winter
#fires do seem to occur at higher FWI values for that season (though these are still very low overall).
###########################################################################################################

#Redundant code below this point, retain for information
stop()

#Classification trees to predict fire magnitude
class.test <- rpart(Mag.max~FFMC+DMC+DC+FWI+ISI+BUI+Urban+Region+season, data=pres.w, method="class",control = rpart.control(xval = 10, minbucket = 2, cp = 0))#, cp = 0.002)
plot(class.test)
text(class.test)
printcp(class.test)
plotcp(class.test)

tree.test <- rpart(Mag.av~FFMC+DMC+DC+FWI+ISI+BUI+Urban+Region, data=pres.w, method="anova", cp=0.003)
tree.test <- rpart(Mag.av~FWI+Urban+Region, data=pres.w, method="anova", cp=0.003)
plot(tree.test)
text(tree.test)
