# Supplementary material for: Regional variation in fire weather controls the reported occurrence of Scottish wildfires
Source: PeerJ. 2016 Nov 2;4:e2649. doi: 10.7717/peerj.2649 (PMC5101601; doi:10.7717/peerj.2649)
Supplement: Supplemental Information 4 — R script to demonstrate the effect of data set size and fire occurrence frequency on the results of Thiel-Sen analysis described by Eastaugh, Arpaci & Vacik (2012) [file peerj-04-2649-s004.r]

#APPENDIX I: The effect of data set size and fire occurrence frequency on 
#the results of Thiel-Sen analysis described by Eastaugh et al. (2012)

library(mblm)
library(scales)

#############################################################################

Example 1:

test <- as.data.frame(1:100)
fire <- c(0,1)
test$fire[1:97]<- unique(fire)[1]
test$fire[98:100]<- unique(fire)[2]
test$fire[1:97]<- unique(fire)[1]
test$rank <- c(1:100)
colnames(test) <- c("IND","fire","rank")

testF <- test[test$fire==1,]

#Should do this

IND <- testF$IND
rank <- 1:3
ts.IND <- mblm(IND~rank, repeated = TRUE)
ts.IND

#Coefficients:
#(Intercept)         rank  
#          97           1  

plot(1:3,testF$IND, xlim=c(0,4), ylim=c(0,100))
points(1:3, 1*rank+97, col="red") 

##########################################################################

#Example 2:

test <- as.data.frame(1:100)
fire <- c(0,1)
test$fire[1:50]<- 3
test$fire[51:100]<- unique(fire)[2]
test$fire[1:50]<- unique(fire)[1]
test$rank <- c(1:100)
colnames(test) <- c("IND","fire","rank")

testF <- test[test$fire==1,]

#Fit Thiel-Sen regression
IND <- testF$IND
rank <- 1:50
ts.IND <- mblm(IND~rank, repeated = TRUE)
ts.IND

#Coefficients:
#(Intercept)         rank  
#          50           1  

plot(rank, IND, ylim=c(0,120))
points(rank, 1*rank+50, col="red")

####################################################################

#Example 3:

test <- as.data.frame(1:365)
fire <- c(0,1)
test$fire[1:365]<- 3
test$fire[316:365]<- unique(fire)[2]
test$fire[1:315]<- unique(fire)[1]
test$rank <- c(1:365)
test$centile <- test$rank/365*100

colnames(test) <- c("IND","fire","rank","centile")

testF <- test[test$fire==1,]

IND <- testF$centile
rank <- rank(testF$centile)
ts.IND <- mblm(IND~rank, repeated = TRUE)
ts.IND

#Coefficients:
#(Intercept)         rank  
#      86.301 	   0.274 

plot(rank(testF$centile), testF$centile, ylim=c(0,120))
points(rank(testF$centile), 0.274*rank(testF$centile)+86.301, col="red") 

##############################################################################

#Example 4:

test <- 1:365
#I had to fudge the index to get the same annual pattern as Eastaugh
#I also had to rescale it as their equation returns values beween -1 and 1
IND <- sin(  (((3*pi/2) + (2*test*pi/365))  *50 + 50) * (pi/160))
IND <- rescale(IND, to= c(0,100))
hist(IND)

test <- as.data.frame(cbind(test, IND))
test <- test[order(test$IND),]
test$rank <- rank(test$IND, ties="max")

fire <- c(0,1)
test$fire[1:365] <- 3
test$fire[355:365] <-unique(fire)[2]
test$fire[1:354] <-unique(fire)[1]

plot(test$test,test$IND)
points(test$test[test$fire==1],test$fire[test$fire==1], pch=8, col="red")

ecdf.test <- ecdf(test$IND)
pIND <- as.data.frame(ecdf.test(test$IND)*100)
colnames(pIND) <- "pIND"
pIND$IND <- test$IND
pIND$day <- test$test
pIND$fire <- test$fire

testF <- pIND[test$fire==1,]
testF$rank <- rank(testF$pIND)
plot(testF$rank,testF$pIND, ylim=c(0,100))

IND <- testF$pIND
rank <- testF$rank
ts.IND <- mblm(IND~rank, repeated = TRUE)
ts.IND

#Coefficients:
#(Intercept)         rank  
#       96.99	   0.274

plot(testF$rank,testF$pIND, ylim=c(0,120))
points(testF$rank, testF$rank*0.274+96.99, col="red")

##############################################################################

#Example 5:

test <- 1:365
IND <- sin(  (((3*pi/2) + (2*test*pi/365))  *50 + 50) * (pi/160))
IND <- rescale(IND, to= c(0,100))
hist(IND)

test <- as.data.frame(cbind(test, IND))
test <- test[order(test$IND),]
test$rank <- rank(test$IND, ties="max")

fire <- c(0,1)
test$fire[1:365] <- 3
test$fire[316:365] <-unique(fire)[2]
test$fire[1:315] <-unique(fire)[1]

plot(test$test,test$IND)
points(test$test[test$fire==1],test$fire[test$fire==1], pch=8, col="red")

ecdf.test <- ecdf(test$IND)
pIND <- as.data.frame(ecdf.test(test$IND)*100)
colnames(pIND) <- "pIND"
pIND$IND <- test$IND
pIND$day <- test$test
pIND$fire <- test$fire

testF <- pIND[test$fire==1,]
testF$rank <- rank(testF$pIND)
plot(testF$rank,testF$pIND, ylim=c(0,100))

IND <- testF$pIND
rank <- testF$rank
ts.IND <- mblm(IND~rank, repeated = TRUE)
ts.IND

#Coefficients:
#(Intercept)         rank  
#       86.301	   0.274

plot(testF$rank,testF$pIND, ylim=c(0,120))
points(testF$rank, testF$rank*0.274+86.301, col="red")
